# Supplementary material for: New black indium oxide—tandem photothermal CO2-H2 methanol selective catalyst
Source: Nat Commun. 2022 Mar 21;13:1512. doi: 10.1038/s41467-022-29222-7 (PMC8938479; doi:10.1038/s41467-022-29222-7)
Supplement: Supplementary file 3 — Source Data [file 41467_2022_29222_MOESM3_ESM.zip]

Archive with 18 entries (17 files):
- Figures/figure 1-4/
- Figures/figure 1-4/Figure 1.TIF
- Figures/figure 1-4/Figure 1-4.pptx
- Figures/figure 1-4/Figure 2.TIF
- Figures/figure 1-4/Figure 3.TIF
- Figures/figure 1-4/Figure 4.tif
- Figures/Figure 1a.opju
- Figures/Figure 1c.opju
- Figures/Figure 1d.opju
- Figures/Figure 2a.opju
- Figures/Figure 2b.opju
- Figures/Figure 2c.opju
- Figures/Figure 2e.opju
- Figures/Figure 3a.opju
- Figures/Figure 3b.opju
- Figures/Figure 3c.opju
- Figures/Figure 3d.opju
- Figures/Figure 4b.opju
